# Supplementary material for: Longistriataflava (Boletaceae, Basidiomycota) – a new monotypic sequestrate genus and species from Brazilian Atlantic Forest
Source: MycoKeys. 2020 Feb 3;62:53–73. doi: 10.3897/mycokeys.62.39699 (PMC7010843; doi:10.3897/mycokeys.62.39699)
Supplement: XML Treatment for Longistriata [file mycokeys.62.39699-treatment1.xml]

<!DOCTYPE tp:taxon-treatment
  PUBLIC "-//TaxonX//DTD Taxonomic Treatment Publishing DTD v0 20100105//EN" "tax-treatment-NSO.dtd">
<tp:taxon-treatment xmlns:tp="http://www.plazi.org/taxpub"><tp:treatment-meta><kwd-group><label>Taxon classification</label><kwd><named-content xmlns:xlink="http://www.w3.org/1999/xlink" content-type="kingdom">Fungi</named-content></kwd><kwd><named-content xmlns:xlink="http://www.w3.org/1999/xlink" content-type="order">Boletales</named-content></kwd><kwd><named-content xmlns:xlink="http://www.w3.org/1999/xlink" content-type="family">Boletaceae</named-content></kwd></kwd-group><mixed-citation publication-type="journal"><person-group><name><surname>Sulzbacher</surname><given-names>Marcelo A.</given-names></name><name><surname>Orihara</surname><given-names>Takamichi</given-names></name><name><surname>Grebenc</surname><given-names>Tine</given-names></name><name><surname>Wartchow</surname><given-names>Felipe</given-names></name><name><surname>Smith</surname><given-names>Matthew E.</given-names></name><name><surname>Martín</surname><given-names>María P.</given-names></name><name><surname>Giachini</surname><given-names>Admir J.</given-names></name><name><surname>Baseia</surname><given-names>Iuri G.</given-names></name></person-group><article-title><italic><tp:taxon-name><tp:taxon-name-part taxon-name-part-type="genus" reg="Longistriata">Longistriata</tp:taxon-name-part> <tp:taxon-name-part taxon-name-part-type="species" reg="flava">flava</tp:taxon-name-part></tp:taxon-name></italic> (<tp:taxon-name><tp:taxon-name-part taxon-name-part-type="genus" reg="Boletaceae">Boletaceae</tp:taxon-name-part></tp:taxon-name>, <tp:taxon-name><tp:taxon-name-part taxon-name-part-type="phylum">Basidiomycota</tp:taxon-name-part></tp:taxon-name>) – a new monotypic sequestrate genus and species from Brazilian Atlantic Forest</article-title><source>MycoKeys</source><day>03</day><month>2</month><year>2020</year><volume>62</volume><fpage>53</fpage><lpage>73</lpage><pub-id pub-id-type="doi">10.3897/mycokeys.62.39699</pub-id></mixed-citation></tp:treatment-meta><tp:nomenclature><tp:taxon-name><object-id xmlns:xlink="http://www.w3.org/1999/xlink" content-type="arpha" xlink:type="simple">3B5DE725-5CC2-5754-94A6-E8410CCFEF96</object-id>
            <tp:taxon-name-part taxon-name-part-type="genus" reg="Longistriata">Longistriata</tp:taxon-name-part>
            <object-id xmlns:xlink="http://www.w3.org/1999/xlink" content-type="mycobank" xlink:type="simple">816322</object-id>
          </tp:taxon-name><tp:taxon-authority>Sulzbacher, Orihara, Grebenc, M.P. Martín &amp; Baseia</tp:taxon-authority><tp:taxon-status xmlns:xlink="http://www.w3.org/1999/xlink" xlink:type="simple">gen. nov.</tp:taxon-status></tp:nomenclature><tp:treatment-sec sec-type="etymology" id="SECID0E6YAE"><title>Etymology.</title><p><italic>Longis</italic> (Latin), with or from the long; <italic>striatus</italic> (Latin), striate, fluted; in reference to the distinctive series of thin longitudinal striations on the surface of the basidiospores.</p></tp:treatment-sec><tp:treatment-sec sec-type="diagnosis" id="SECID0EJZAE"><title>Diagnosis.</title><p>Distinguished from other genera in <italic><tp:taxon-name><tp:taxon-name-part taxon-name-part-type="genus" reg="Boletaceae">Boletaceae</tp:taxon-name-part></tp:taxon-name></italic> by a combination of the following characters: Basidiomata hypogeous to subhypogeous, sequestrate, subglobose, with a short stipe (Fig. <xref ref-type="fig" rid="F3">3A–B</xref>). Peridium bright yellow, smooth, with a cutis of interwoven and gelatinized inflated hyphae. Subgelatinous sterile base (a short stipe) present. Gleba loculate, white when immature to yellowish brown at maturity, turning dark green to black when cut in older basidioma, columella absent. Basidiospores broadly ellipsoid, hyaline to light brown at maturity, dextrinoid, with a series of thin, irregular longitudinal ridges across the spore surface; in some places these ridges are fused together. Cystidia are lageniform with rounded apices. Clamp connections absent. Found in white sand habitat in tropical ectotrophic forests. Potentially mycorrhizal with tropical ectomycorrhizal plants from genera <italic><tp:taxon-name><tp:taxon-name-part taxon-name-part-type="genus" reg="Coccoloba">Coccoloba</tp:taxon-name-part></tp:taxon-name></italic> (<tp:taxon-name><tp:taxon-name-part taxon-name-part-type="family">Polygonaceae</tp:taxon-name-part></tp:taxon-name>) and <italic><tp:taxon-name><tp:taxon-name-part taxon-name-part-type="genus" reg="Guapira">Guapira</tp:taxon-name-part></tp:taxon-name></italic> (<tp:taxon-name><tp:taxon-name-part taxon-name-part-type="family">Nyctaginaceae</tp:taxon-name-part></tp:taxon-name>).</p></tp:treatment-sec><tp:treatment-sec sec-type="type species" id="SECID0ES1AE"><title>Type species.</title><p><italic><tp:taxon-name><tp:taxon-name-part taxon-name-part-type="genus" reg="Longistriata">Longistriata</tp:taxon-name-part> <tp:taxon-name-part taxon-name-part-type="species" reg="flava">flava</tp:taxon-name-part></tp:taxon-name></italic> Sulzbacher, Orihara, Grebenc, M.P. Martín &amp; Baseia, sp. nov.</p></tp:treatment-sec><tp:treatment-sec><!--Section generated to contain objects referenced in tp:taxon-treatment.--><fig id="F3" position="float" orientation="portrait"><object-id xmlns:xlink="http://www.w3.org/1999/xlink" content-type="doi" xlink:type="simple">10.3897/mycokeys.62.39699.figure3</object-id><object-id xmlns:xlink="http://www.w3.org/1999/xlink" content-type="arpha" xlink:type="simple">0BB149FB-DEF6-5A4A-90D0-488E04900855</object-id><label>Figure 3.</label><caption><p><bold>A–G</bold><italic><tp:taxon-name><tp:taxon-name-part taxon-name-part-type="genus" reg="Longistriata">Longistriata</tp:taxon-name-part> <tp:taxon-name-part taxon-name-part-type="species" reg="flava">flava</tp:taxon-name-part></tp:taxon-name></italic> (<named-content xmlns:xlink="http://www.w3.org/1999/xlink" content-type="dwc:institutional_code" xlink:type="simple">UFRN</named-content>-Fungus1756, holotype) <bold>A–B</bold> fresh mature basidioma <bold>C</bold> hymenophoral trama mounted in 3% KOH with Congo Red <bold>D</bold> interwoven hyphae of peridium (upper left) and hymenophoral trama mounted in 3% KOH with Congo Red <bold>E</bold> hymenial cystidia mounted in 3% KOH with Congo Red <bold>F</bold> basidiospores mounted in Melzer’s reagent <bold>G</bold> basidiospores mounted in 3% KOH.</p></caption><graphic xmlns:xlink="http://www.w3.org/1999/xlink" xlink:href="mycokeys-62-053-g003.jpg" position="float" orientation="portrait" xlink:type="simple" id="oo_375566.jpg"><uri content-type="original_file" xlink:type="simple">https://binary.pensoft.net/fig/375566</uri></graphic></fig></tp:treatment-sec></tp:taxon-treatment>
