# Supplementary material for: Longistriataflava (Boletaceae, Basidiomycota) – a new monotypic sequestrate genus and species from Brazilian Atlantic Forest
Source: MycoKeys. 2020 Feb 3;62:53–73. doi: 10.3897/mycokeys.62.39699 (PMC7010843; doi:10.3897/mycokeys.62.39699)
Supplement: XML Treatment for Longistriata flava [file mycokeys.62.39699-treatment2.xml]

<!DOCTYPE tp:taxon-treatment
  PUBLIC "-//TaxonX//DTD Taxonomic Treatment Publishing DTD v0 20100105//EN" "tax-treatment-NSO.dtd">
<tp:taxon-treatment xmlns:tp="http://www.plazi.org/taxpub"><tp:treatment-meta><kwd-group><label>Taxon classification</label><kwd><named-content xmlns:xlink="http://www.w3.org/1999/xlink" content-type="kingdom">Fungi</named-content></kwd><kwd><named-content xmlns:xlink="http://www.w3.org/1999/xlink" content-type="order">Boletales</named-content></kwd><kwd><named-content xmlns:xlink="http://www.w3.org/1999/xlink" content-type="family">Boletaceae</named-content></kwd></kwd-group><mixed-citation publication-type="journal"><person-group><name><surname>Sulzbacher</surname><given-names>Marcelo A.</given-names></name><name><surname>Orihara</surname><given-names>Takamichi</given-names></name><name><surname>Grebenc</surname><given-names>Tine</given-names></name><name><surname>Wartchow</surname><given-names>Felipe</given-names></name><name><surname>Smith</surname><given-names>Matthew E.</given-names></name><name><surname>Martín</surname><given-names>María P.</given-names></name><name><surname>Giachini</surname><given-names>Admir J.</given-names></name><name><surname>Baseia</surname><given-names>Iuri G.</given-names></name></person-group><article-title><italic><tp:taxon-name><tp:taxon-name-part taxon-name-part-type="genus" reg="Longistriata">Longistriata</tp:taxon-name-part> <tp:taxon-name-part taxon-name-part-type="species" reg="flava">flava</tp:taxon-name-part></tp:taxon-name></italic> (<tp:taxon-name><tp:taxon-name-part taxon-name-part-type="genus" reg="Boletaceae">Boletaceae</tp:taxon-name-part></tp:taxon-name>, <tp:taxon-name><tp:taxon-name-part taxon-name-part-type="phylum">Basidiomycota</tp:taxon-name-part></tp:taxon-name>) – a new monotypic sequestrate genus and species from Brazilian Atlantic Forest</article-title><source>MycoKeys</source><day>03</day><month>2</month><year>2020</year><volume>62</volume><fpage>53</fpage><lpage>73</lpage><pub-id pub-id-type="doi">10.3897/mycokeys.62.39699</pub-id></mixed-citation></tp:treatment-meta><tp:nomenclature><tp:taxon-name><object-id xmlns:xlink="http://www.w3.org/1999/xlink" content-type="arpha" xlink:type="simple">A0845E6B-1CDF-5CB3-A7D1-A0F4785D6D50</object-id>
            <tp:taxon-name-part taxon-name-part-type="genus" reg="Longistriata">Longistriata</tp:taxon-name-part>
            <tp:taxon-name-part taxon-name-part-type="species" reg="flava">flava</tp:taxon-name-part>
            <object-id xmlns:xlink="http://www.w3.org/1999/xlink" content-type="mycobank" xlink:type="simple">816323</object-id>
          </tp:taxon-name><tp:taxon-authority>Sulzbacher, Orihara, Grebenc, M.P. Martín &amp; Baseia</tp:taxon-authority><tp:taxon-status xmlns:xlink="http://www.w3.org/1999/xlink" xlink:type="simple">sp. nov.</tp:taxon-status><xref ref-type="fig" rid="F3">Figs 3</xref><xref ref-type="fig" rid="F4">, 4</xref><xref ref-type="fig" rid="F5">, 5</xref></tp:nomenclature><tp:treatment-sec sec-type="etymology" id="SECID0EY3AE"><title>Etymology.</title><p><italic>Flavus</italic> (Latin), refers to the yellow peridium of the species.</p><p><bold>Holotype</bold>: Brazil, Paraíba State, Mamanguape, Guaribas Biological Reserve, <named-content xmlns:xlink="http://www.w3.org/1999/xlink" content-type="dwc:verbatimCoordinates" xlink:type="simple"><named-content content-type="geo-json" specific-use="{&#34;type&#34;:&#34;Point&#34;,&#34;coordinates&#34;:[-35.142250,-6.742417]}" id="NCID0EH4AE" xlink:type="simple">06°44.545'S, 35°08.535'W</named-content></named-content>, 14.VII.2012, leg. <italic>Sulzbacher–393</italic> (<named-content xmlns:xlink="http://www.w3.org/1999/xlink" content-type="dwc:institutional_code" xlink:type="simple">UFRN</named-content>-fungos 1756). GenBank accession number for <abbrev xmlns:xlink="http://www.w3.org/1999/xlink" xlink:title="internal transcribed spacer" id="ABBRID0EW4AE" xlink:type="simple">ITS</abbrev>, <abbrev xmlns:xlink="http://www.w3.org/1999/xlink" xlink:title="large subunit" id="ABBRID0E14AE" xlink:type="simple">nLSU</abbrev> and <italic><abbrev xmlns:xlink="http://www.w3.org/1999/xlink" xlink:title="translation elongation factor 1-α" id="ABBRID0E64AE" xlink:type="simple">TEF1</abbrev></italic>: LT574840; LT574842; LT574844</p></tp:treatment-sec><tp:treatment-sec sec-type="description" id="SECID0ED5AE"><title>Description.</title><p>Basidiomata hypogeous to subhypogeous, 11–24 mm wide, 13–16 mm high; subglobose, depressed subglobose to oblong in older stages, with small folds at the base; with a short stipe (Fig. <xref ref-type="fig" rid="F3">3A–B</xref>). Peridium &lt;0.8 mm thick, at younger stages yellow (2A6) to light yellow (1A5) then yellowish brown (5D8) to brownish yellow (5C8) at maturity; smooth and glabrous, sometimes finely fibrillose. Sterile base present, short, 6–8 × 3–4 mm, clavate with a bulbous slightly developed base; color vivid yellow (3A8), brownish yellow (5C8) when bruised; surface glabrous, with small folds and depressions; the inner part is full, subgelatinous and yellowish brown (5D8); connected by scattered and short, thin (0.3–0.5 mm diam), orange (6B8) rhizomorphs. Gleba loculate, non-gelatinized to gelatinized, with irregular locules (0.5–1 mm diam); white (1A1) at younger stages, to finally yellowish brown (5F4) at maturity, immediately turning deep green (30F7) to black when cut in older basidiomata.</p><fig id="F3" position="float" orientation="portrait"><object-id xmlns:xlink="http://www.w3.org/1999/xlink" content-type="doi" xlink:type="simple">10.3897/mycokeys.62.39699.figure3</object-id><object-id xmlns:xlink="http://www.w3.org/1999/xlink" content-type="arpha" xlink:type="simple">0BB149FB-DEF6-5A4A-90D0-488E04900855</object-id><label>Figure 3.</label><caption><p><bold>A–G</bold><italic><tp:taxon-name><tp:taxon-name-part taxon-name-part-type="genus" reg="Longistriata">Longistriata</tp:taxon-name-part> <tp:taxon-name-part taxon-name-part-type="species" reg="flava">flava</tp:taxon-name-part></tp:taxon-name></italic> (<named-content xmlns:xlink="http://www.w3.org/1999/xlink" content-type="dwc:institutional_code" xlink:type="simple">UFRN</named-content>-Fungus1756, holotype) <bold>A–B</bold> fresh mature basidioma <bold>C</bold> hymenophoral trama mounted in 3% KOH with Congo Red <bold>D</bold> interwoven hyphae of peridium (upper left) and hymenophoral trama mounted in 3% KOH with Congo Red <bold>E</bold> hymenial cystidia mounted in 3% KOH with Congo Red <bold>F</bold> basidiospores mounted in Melzer’s reagent <bold>G</bold> basidiospores mounted in 3% KOH.</p></caption><graphic xmlns:xlink="http://www.w3.org/1999/xlink" xlink:href="mycokeys-62-053-g003.jpg" position="float" orientation="portrait" xlink:type="simple" id="oo_375566.jpg"><uri content-type="original_file" xlink:type="simple">https://binary.pensoft.net/fig/375566</uri></graphic></fig><p>Peridium 100–200 µm thick, composed by a cutis of interwoven hyphae and immersed in a gelatinized matrix (Fig. <xref ref-type="fig" rid="F4">4C</xref>), 2–6 µm diam., with rounded, thin-walled, smooth, terminal hyphae, not readily separable from gleba. Hymenophoral trama formed by parallel to subparallel, smooth and thin-walled, hyaline hyphae, inamyloid, gelatinized in the central part, 3–6 µm diam (Fig. <xref ref-type="fig" rid="F3">3C–D</xref>). Subhymenium ramose, 46–72 µm deep, hyphae 10–16 × 2–5 µm diam. Hymenial cystidia 38–78.5 × 10–14 μm, lageniform or ventricose, with rounded apex, thin-walled, hyaline, inamyloid (Figs <xref ref-type="fig" rid="F3">3E</xref>, <xref ref-type="fig" rid="F4">4A</xref>). Basidia 25–48 × 10–15 µm, clavate, 2 and 4-spored (sterigmata up to 3 µm long.), hyaline. Basidioles 31–46 × 7–12 μm, clavate with rounded apex (Fig. <xref ref-type="fig" rid="F4">4B</xref>). Basidiospores [30/2/2] 15–19 (–20) × 13–16 (–17) µm (ornamentation included), [L = 17.7 μm, W = 14.7 μm, Q = 1.10–1.40 (–1.50), <abbrev xmlns:xlink="http://www.w3.org/1999/xlink" xlink:title="the Q value averaged from all measured basidiospores" id="ABBRID0ESAAG" xlink:type="simple">Qm</abbrev> = 1.20], broadly ellipsoid, sterigmal attachment persistent at maturity, up to 3 µm long; hyaline when young to finally light brown at maturity in 3% KOH, dextrinoid in Melzer’s reagent; walls ornamented (&lt; 2.5 µm width); with a series of thinner longitudinal ridges, in average &gt; 10 complete ridges across the longitudinal axis of the spore with additional irregular, thin and low ridges that are sometimes bifurcated (Figs <xref ref-type="fig" rid="F3">3F–G</xref>, <xref ref-type="fig" rid="F4">4D</xref>) or fused together (Fig. <xref ref-type="fig" rid="F5">5C</xref>); under a scanning electron microscope the surface is clearly longitudinally striated (Fig. <xref ref-type="fig" rid="F5">5A–D</xref>).</p><fig id="F4" position="float" orientation="portrait"><object-id xmlns:xlink="http://www.w3.org/1999/xlink" content-type="doi" xlink:type="simple">10.3897/mycokeys.62.39699.figure4</object-id><object-id xmlns:xlink="http://www.w3.org/1999/xlink" content-type="arpha" xlink:type="simple">90C14F06-A453-5CBA-96C0-0169943F6D9D</object-id><label>Figure 4.</label><caption><p><bold>A–D</bold><italic><tp:taxon-name><tp:taxon-name-part taxon-name-part-type="genus" reg="Longistriata">Longistriata</tp:taxon-name-part> <tp:taxon-name-part taxon-name-part-type="species" reg="flava">flava</tp:taxon-name-part></tp:taxon-name></italic> (<named-content xmlns:xlink="http://www.w3.org/1999/xlink" content-type="dwc:institutional_code" xlink:type="simple">UFRN</named-content>-Fungus 1756, holotype) <bold>A</bold> hymenial cystidia <bold>B</bold> basidioles and basidium <bold>C</bold> details of the peridium with interwoven hyphae <bold>D</bold> polar and longitudinal view of basidiospores.</p></caption><graphic xmlns:xlink="http://www.w3.org/1999/xlink" xlink:href="mycokeys-62-053-g004.jpg" position="float" orientation="portrait" xlink:type="simple" id="oo_375567.jpg"><uri content-type="original_file" xlink:type="simple">https://binary.pensoft.net/fig/375567</uri></graphic></fig><fig id="F5" position="float" orientation="portrait"><object-id xmlns:xlink="http://www.w3.org/1999/xlink" content-type="doi" xlink:type="simple">10.3897/mycokeys.62.39699.figure5</object-id><object-id xmlns:xlink="http://www.w3.org/1999/xlink" content-type="arpha" xlink:type="simple">688761C1-8918-56DF-8C90-677F4EF54D9F</object-id><label>Figure 5.</label><caption><p><bold>A–D</bold> Basidiospores of <italic><tp:taxon-name><tp:taxon-name-part taxon-name-part-type="genus" reg="Longistriata">Longistriata</tp:taxon-name-part> <tp:taxon-name-part taxon-name-part-type="species" reg="flava">flava</tp:taxon-name-part></tp:taxon-name></italic> (<named-content xmlns:xlink="http://www.w3.org/1999/xlink" content-type="dwc:institutional_code" xlink:type="simple">UFRN</named-content>-Fungus 1756, holotype) as observed with scanning electron microscopy. Note the persistent sterigmal attachment and a series of thinner longitudinal ridges (on average &gt; 10 complete ridges across the longitudinal axis of the spore) with additional irregular, thin, low and bifurcated or fused ridges.</p></caption><graphic xmlns:xlink="http://www.w3.org/1999/xlink" xlink:href="mycokeys-62-053-g005.jpg" position="float" orientation="portrait" xlink:type="simple" id="oo_375568.jpg"><uri content-type="original_file" xlink:type="simple">https://binary.pensoft.net/fig/375568</uri></graphic></fig></tp:treatment-sec><tp:treatment-sec sec-type="habitat" id="SECID0ESDAG"><title>Habitat.</title><p>Hypogeous to subhypogeous, solitary or scattered, under fallen leaves or in O1 soil horizon, in sandy soil, among trees in Brazil’s Atlantic rainforest, in vicinity of <italic><tp:taxon-name><tp:taxon-name-part taxon-name-part-type="genus" reg="Coccoloba">Coccoloba</tp:taxon-name-part> <tp:taxon-name-part taxon-name-part-type="species" reg="alnifolia">alnifolia</tp:taxon-name-part></tp:taxon-name></italic> Casar., <italic><tp:taxon-name><tp:taxon-name-part taxon-name-part-type="genus" reg="Coccoloba">C.</tp:taxon-name-part> <tp:taxon-name-part taxon-name-part-type="species" reg="laevis">laevis</tp:taxon-name-part></tp:taxon-name></italic> Casar. (<tp:taxon-name><tp:taxon-name-part taxon-name-part-type="family">Polygonaceae</tp:taxon-name-part></tp:taxon-name>) and species of <italic><tp:taxon-name><tp:taxon-name-part taxon-name-part-type="genus" reg="Guapira">Guapira</tp:taxon-name-part></tp:taxon-name></italic> Aubl. (<tp:taxon-name><tp:taxon-name-part taxon-name-part-type="family">Nyctaginaceae</tp:taxon-name-part></tp:taxon-name>). Species in both plant genera (<italic><tp:taxon-name><tp:taxon-name-part taxon-name-part-type="genus" reg="Coccoloba">Coccoloba</tp:taxon-name-part></tp:taxon-name></italic> and <italic><tp:taxon-name><tp:taxon-name-part taxon-name-part-type="genus" reg="Guapira">Guapira</tp:taxon-name-part></tp:taxon-name></italic>) have been consistently confirmed as ectomycorrhizal hosts throughout the Neotropics (<xref ref-type="bibr" rid="B68">Tedersoo et al. 2010b</xref>). All known specimens were found in silicate silt to sandy soils, with moderately low pH (4.5–5.5), low available nutrients and low water capacity. Despite the close vicinity of the ocean, the absence of halophilic vegetation indicates a lack of salinification or accumulation of NaCl in soils.</p></tp:treatment-sec><tp:treatment-sec sec-type="distribution" id="SECID0ERFAG"><title>Distribution.</title><p>Known only from the type locality.</p></tp:treatment-sec><tp:treatment-sec sec-type="material" id="SECID0EWFAG"><title>Additional specimens examined.</title><p>Brazil, Paraíba State, Mamanguape, Guaribas Biological Reserve, <named-content xmlns:xlink="http://www.w3.org/1999/xlink" content-type="dwc:verbatimCoordinates" xlink:type="simple"><named-content content-type="geo-json" specific-use="{&#34;type&#34;:&#34;Point&#34;,&#34;coordinates&#34;:[-35.142250,-6.742417]}" id="NCID0E6FAG" xlink:type="simple">06°44.545'S, 35°08.535'W</named-content></named-content>, 27.VII.2012, leg. <italic>Sulzbacher–466</italic> (paratype <named-content xmlns:xlink="http://www.w3.org/1999/xlink" content-type="dwc:institutional_code" xlink:type="simple">UFRN</named-content>-fungos 2110, <named-content xmlns:xlink="http://www.w3.org/1999/xlink" content-type="dwc:institutional_code" xlink:type="simple">LJF</named-content> 1203). GenBank accession number for <abbrev xmlns:xlink="http://www.w3.org/1999/xlink" xlink:title="internal transcribed spacer" id="ABBRID0EWGAG" xlink:type="simple">ITS</abbrev>: LT574839.</p></tp:treatment-sec><tp:treatment-sec sec-type="Additional Comments" id="SECID0E1GAG"><title>Additional Comments.</title><p>The specimens <named-content xmlns:xlink="http://www.w3.org/1999/xlink" content-type="dwc:institutional_code" xlink:type="simple">UFRN</named-content>-fungos 1756 and <named-content xmlns:xlink="http://www.w3.org/1999/xlink" content-type="dwc:institutional_code" xlink:type="simple">UFRN</named-content>-fungos 2110 are sequestrate to emergent basidiomes that fruit in small groups. The basidiomes have a smooth and vivid yellow peridium that becomes dark green when exposed to air. They also have a central sterile base that is attached to short orange rhizomorphs, a white gleba formed of distinct locules that turns dark green to black when cut and hyaline to light brown, broadly ellipsoid basidiospores covered with a series of thin, dextrinoid longitudinal striations and ridges. These ridges and striations are sometimes bifurcated or irregular and they also cover the entire spore surface. The clavate basidia can be either 2-spored and 4-spored and the lageniform to ventricose cystidia are a notable feature in the hymenium. This combination of morphological features is unique within the <tp:taxon-name><tp:taxon-name-part taxon-name-part-type="genus" reg="Boletaceae">Boletaceae</tp:taxon-name-part></tp:taxon-name>.</p></tp:treatment-sec><ref-list><ref id="B68"><mixed-citation xmlns:xlink="http://www.w3.org/1999/xlink" xlink:type="simple"><person-group><name name-style="western"><surname>Tedersoo</surname><given-names>L</given-names></name><name name-style="western"><surname>Sadam</surname><given-names>A</given-names></name><name name-style="western"><surname>Zambrano</surname><given-names>M</given-names></name><name name-style="western"><surname>Valencia</surname><given-names>R</given-names></name><name name-style="western"><surname>Bahram</surname><given-names>M</given-names></name></person-group> (<year>2010b</year>) <article-title>Low diversity and high host preference of ectomycorrhizal fungi in Western Amazonia, a neotropical biodiversity hotspot.</article-title><source>The ISME journal</source><volume>4</volume>(<issue>4</issue>): <fpage>1</fpage>–<lpage>465</lpage>. <ext-link xlink:type="simple" ext-link-type="doi" xlink:href="10.1038/ismej.2009.131">https://doi.org/10.1038/ismej.2009.131</ext-link></mixed-citation></ref></ref-list></tp:taxon-treatment>
