# Supplementary material for: Longistriataflava (Boletaceae, Basidiomycota) – a new monotypic sequestrate genus and species from Brazilian Atlantic Forest
Source: MycoKeys. 2020 Feb 3;62:53–73. doi: 10.3897/mycokeys.62.39699 (PMC7010843; doi:10.3897/mycokeys.62.39699)
Supplement: Supplementary material 1 [file mycokeys-62-053-s001.xlsx]

## Sheet: Sheet1
Supplementary table 1. Specimens and sequences used for the molecular phylogenetic analyses (i. e., the nLSU + TEF1 combined dataset) and ITS sequence comparison. Sequences newly generated for this study are designated in bold.
Taxon	Voucher No.	Locality	ITS	nLSU	TEF1
Afrocastellanoa ivoryana	Arora 126 (paratype)	Mukuvisi, Zimbabwe	-	KX685721	KX685715
Afroboletus luteolus	00-436	Africa	-	KF030238	KF030397
Australopilus palumanus	REH 6791	Queensland, Australia	-	JX889650	JX889691
Austroboletus gracilis	112/96	MA, USA	-	DQ534624	KF030425
Baorangia pseudocalopus	HKAS 75081	Nanhua County, Yunnan Prov., China	-	KF112356	KF112168
Boletellus ananas	REH 8613	Puntarenas Prov., Costa Rica	-	KP327629	KP327682
Boletus edulis	Be3	Bavaria, Germany	-	KF030282	GU187682
Boletus pulchriceps	DS4514	Chiricahua Mnts, AZ, USA	-	KF030261	KF030409
Boletus rufomaculatus	Both 4414	Chestnut Ridge Park, NY, USA	-	KF030248	KF030406
Boletus semigastroideus	PBM3076	Auckland, New Zealand	-	KF030352	KF030430
Boletus variipes var. fagicola	A.H. Smith 4249	Cheboygan Co, Michigan, USA	-	JQ327014	JQ327017
Borofutus dhakanus	HKAS 73792	Bangladesh	-	JQ928617	JQ928575
Bothia castanella	MB 03-053	MA, USA	-	DQ867117	KF030421
Bothia fujianensis	HKAS 82694	Fujian Prov., China	-	KM269193	KM272860
Buchwaldoboletus lignicola	HKAS 76674	Yichun, Heilongjiang Prov., China	-	KF112350	KF112277
Butyriboletus appendiculatus	Bap1	Bavaria, Germany	-	AF456837	JQ327025
Chiua virens	HKAS76678	Yiliangshan Shi, Sichuan Prov., China	-	KF112438	KF112272
Chiua olivaceoreticulata	HKAS59706	Chuxiong City, Yunnan Prov., China	-	KT990593	KT990787
Chiua viridula	HKAS 74928	Baoshan City, Yunnan Prov., China	-	KF112483	KF112273
Caloboletus firmus	MB 06-060	Chestnut Ridge Park, NY, USA	-	KF030278	KF030408
Caloboletus inedulis	MB 06-044	Erie Co., NY, USA	-	JQ327013	JQ327020
Chalciporus piperatus	MB 04-001	Rutland State Park, MA, USA	-	DQ534648	GU187690
Chalciporus pseudorubinellus	Both 4302	NY, USA	-	KF030284	KF030441
Costatisporus caerulescens	Henkel 9067	Region 8 Potaro-Siparuni, Guyana	-	LC053662	-
Cyanoboletus pulverulentus	9606	West Newton, MA, USA	-	KF030313	KF030418
Fistulinella prunicolor	REH 9502	Fraser Island, Queensland, Australia	-	JX889648	JX889690
Gymnogaster boletoides	REH 9455	Cooloola, Queensland, Australia	-	JX889673	JX889683
Harrya chromapes	MEN11-034B	Chesterfield, NH, USA	-	JX889666	JX889706
Harrya chromapes	HKAS 50527	Dêqên, Yunnan Prov., China	-	KF112437	KF112270
Heliogaster columellifer	KPM-NC 23012	Odawara, Kanagawa Pref., Japan	-	KX685724	KX685718
Hymenoboletus luteopurpureus	HKAS 46334	Yunnan Prov., China	-	KF112471	KF112271
Imleria badia	xb2	Bavaria, Germany	-	KF030357	KF030422
Imleria obscurebrunnea	HKAS 52557	Ning'er, Yunnan Prov., China	-	KF112374	KF112190
Jimtrappea guyanensis	Henkel 9163	Region 8 Potaro-Siparuni, Guyana	-	LC053660	-
Lanmaoa asiatica	HKAS 63592	Heqing, Yunnan Prov., China	-	KM605142	KM605152
Lanmaoa carminipes	MB06-061	Erie Co., NY, USA	-	JQ327001	JQ327022
Lanmaoa pseudosensibilis	DS615-07	NY, USA	-	KF030257	KF030407
Leccinellum aff. griseum	KPM-NC 17831	Hyogo Pref., Japan	-	JN378508	JN378449
Leccinellum crocipodium s.l.	KPM-NC 18041	Yazu-cho, Tottori Pref., Japan	-	KC552053	KC552094
Leccinum scabrum	KPM-NC 17840	Burn O' Vat, Scotland, UK	-	JN378515	JN378455
Leccinum versipelle	KPM-NC 17833	Scotland, UK	-	JN378514	JN378454
Longistriata flava	UFRNfungos 1756 Sulzbacher 393	Mamanguape, Paraíba, Brazil	LT574840	LT574842	LT574844
Longistriata flava	UFRNfungos 2110 Sulzbacher 466	Mamanguape, Paraíba, Brazil	LT574839	-	-
Mackintoshia persica	Trappe 28216	Zimbabwe	KC905035	KC905034	-
Neoboletus magnificus	HKAS 74939	Baoshan, Yunnan Prov., China	-	KF112320	KF112148
Nigroboletus roseonigrescens	GDGM 43238	Guangdong Prov., China	-	KT220588	KT220595
Octaviania nonae	KPM-NC 17748	Amami-oshima, Kagoshima Pref., Japan	-	JN378459	JN378403
Octaviania tasmanica	MEL2341996	Tasmania, Australia	-	JN378495	JN378436
Phylloporus pelletieri	Pp1	Bavaria, Germany	-	AF456818	JQ327036
Porphyrellus brunneus	REH 9527	Fraser Island, QLD, Australia	-	JX889647	JX889689
Porphyrellus porphyrosporus	KPM-NC 22667	Mt. Tarumae, Hokkaido, Japan	-	KX685722	KX685716
Porphyrellus porphyrosporus	MB 97-023	Walhalla, Bavaria, Germany	-	DQ534643	GU187734
Porphyrellus sp.	HKAS 75078	Chuxiong, Yunnan Prov., China	-	KF112481	KF112242
Pulveroboletus macrosporus	HKAS 509530	Wojiaodi Village, Yunnan Prov., China	-	KT990617	KT990811
Pseudoboletus parasiticus	Xps1	Bavaria, Germany	-	AF050646	KF030443
Retiboletus fuscus	HKAS59460	Yunnan Prov., China	-	JQ928626	JQ928580
Retiboletus griseus	Both sn	NY, USA	-	KF030308	KF030414
Rossbeevera griseovelutina	TNS-F-36989	Hyogo, Japan	-	KC552031	KC552076
Rossbeevera vittatispora	MEL2128491	NSW, Australia	-	KX685725	KX685719
Royoungia boletoides	Trappe 27456	NSW, Australia	-	JX889655	JX889696
Royoungia reticulata	HKAS 52253	Kunming City, Yunnan Prov., China	-	KT990592	KT990786
Rubroboletus rhodosanguineus	4252	Chestnut Ridge Park, NY, USA	-	KF030252	KF030412
Solioccasus polychromus	REH 9417	Queensland, Australia	-	JQ287642	JQ287644
Spongiforma thailandica	DED 7873	Thailand	-	EU685108	KF030436
Strobilomyces strobilaceus (as S. floccopus)	Sf1	Bavaria, Germany	-	DQ534626	JQ327037
Suillellus amygdalinus	112605ba	Mendocino Co., CA, USA	-	JQ326996	JQ327024
Sutorius aff. eximius	HKAS 52672	Kunming, Yunnan Prov. CHINA	-	KF112399	KF112207
Sutorius eximius	REH 8594	Jardin de Dota, Costa Rica	-	JQ327008	JQ327027
Turmalinea persicina	KPM-NC 18001	Iwakura Kyoto Pref., Japan	-	KC552038	KC552082
Tylocinum griseolum	HKAS 50281	Dadugang Town, Yunnan Prov., China	-	KF112245	KF112284
Tylopilus ballouii	REH 9467	Fraser Island, Queensland, Australia	-	JX889676	JX889686
Tylopilus felleus	AT2001011	Uppsalla, Sweden	-	JQ326993	JQ327015
Tylopilus ferrugineus	MB 06-053	Erie Co., NY, USA	-	JQ326994	JQ327016
Tylopilus microsporus (T. neofelleus)	HKAS 59661	Yunnan Prov., China	-	KF112450	KF112225
Tylopilus otsuensis	HKAS 53401	Chenzhou, Hunan, China	-	KF112449	KF112224
Tylopilus plumbeoviolaceus	MB06-056	NY, USA	-	KF030350	KF030439
Tylopilus sp.	Sulzbacher 454	Mamanguape, Paraíba, Brazil	LT574841	LT574843	-
Veloporphyrellus alpinus	HKAS 57490	Yunnan Prov., China	-	KF112380	KF112209
Veloporphyrellus conicus	CFMR BZ1670	Cayo District, Belize	-	JX984543	JX984555
Xerocomellus chrysenteron	Xch1	Bavaria, Germany	-	AF050647	KF030415
Xerocomellus zelleri	REH 8724	Humbolt Co., CA, USA	-	KF030271	KF030416
Xerocomus subtomentotus	Xs1	Bavaria, Germany	-	AF139716	JQ327035
Zangia olivaceobrunnea	HKAS 52275	Yunnan Prov., China		HQ326947	HQ326875
Zangia citrina	HKAS 52684	Fujian Prov., China		HQ326941	HQ326872
Zangia roseola	HKAS 52667	Yunnan Prov., China		JQ928623	JQ928584
Zangia erythrocephala	HKAS 75046	Nujiang, Yunnan, Prov., China	-	KF112414	KF112269
